# Supplementary material for: PLA2R1 Inhibits Differentiated Thyroid Cancer Proliferation and Migration via the FN1-Mediated ITGB1/FAK Axis
Source: Cancers (Basel). 2023 May 11;15(10):2720. doi: 10.3390/cancers15102720 (PMC10216500; doi:10.3390/cancers15102720)
Supplement: Supplementary file 1 [file cancers-15-02720-s001.zip]

Archive with 1 entries (1 files):
- Additional file S1.pdf
